# Supplementary material for: Evaluation of DNA extraction methods from clinical Mycobacterium tuberculosis primary liquid culture for whole-genome sequencing
Source: BMC Genomics. 2026 May 19;27:605. doi: 10.1186/s12864-026-12812-w (PMC13352775; doi:10.1186/s12864-026-12812-w)
Supplement: Supplementary file 1 — Supplementary Material 1. [file 12864_2026_12812_MOESM1_ESM.zip]

Archive with 32 entries (28 files):
- cpc_kits_suppl_material/
- cpc_kits_suppl_material/cpc_kits_suppl_figures/
- cpc_kits_suppl_material/.DS_Store
- __MACOSX/cpc_kits_suppl_material/._.DS_Store
- cpc_kits_suppl_material/cpc_kits_suppl_tables/
- cpc_kits_suppl_material/cpc_kits_suppl_figures/.DS_Store
- __MACOSX/cpc_kits_suppl_material/cpc_kits_suppl_figures/._.DS_Store
- cpc_kits_suppl_material/cpc_kits_suppl_figures/cpc_kits_suppl_figs_v4/
- cpc_kits_suppl_material/cpc_kits_suppl_tables/.DS_Store
- __MACOSX/cpc_kits_suppl_material/cpc_kits_suppl_tables/._.DS_Store
- cpc_kits_suppl_material/cpc_kits_suppl_tables/Supplementary Table 1.xlsx
- __MACOSX/cpc_kits_suppl_material/cpc_kits_suppl_tables/._Supplementary Table 1.xlsx
- cpc_kits_suppl_material/cpc_kits_suppl_tables/Supplementary Table 3.xlsx
- __MACOSX/cpc_kits_suppl_material/cpc_kits_suppl_tables/._Supplementary Table 3.xlsx
- cpc_kits_suppl_material/cpc_kits_suppl_tables/Supplementary Table 2.xlsx
- __MACOSX/cpc_kits_suppl_material/cpc_kits_suppl_tables/._Supplementary Table 2.xlsx
- cpc_kits_suppl_material/cpc_kits_suppl_tables/Supplementary Table 4.xlsx
- __MACOSX/cpc_kits_suppl_material/cpc_kits_suppl_tables/._Supplementary Table 4.xlsx
- cpc_kits_suppl_material/cpc_kits_suppl_figures/cpc_kits_suppl_figs_v4/.DS_Store
- __MACOSX/cpc_kits_suppl_material/cpc_kits_suppl_figures/cpc_kits_suppl_figs_v4/._.DS_Store
- cpc_kits_suppl_material/cpc_kits_suppl_figures/cpc_kits_suppl_figs_v4/Supplementary Figure 3.eps
- __MACOSX/cpc_kits_suppl_material/cpc_kits_suppl_figures/cpc_kits_suppl_figs_v4/._Supplementary Figure 3.eps
- cpc_kits_suppl_material/cpc_kits_suppl_figures/cpc_kits_suppl_figs_v4/Supplementary Figure 2.docx
- __MACOSX/cpc_kits_suppl_material/cpc_kits_suppl_figures/cpc_kits_suppl_figs_v4/._Supplementary Figure 2.docx
- cpc_kits_suppl_material/cpc_kits_suppl_figures/cpc_kits_suppl_figs_v4/Supplementary Figure 4.png
- __MACOSX/cpc_kits_suppl_material/cpc_kits_suppl_figures/cpc_kits_suppl_figs_v4/._Supplementary Figure 4.png
- cpc_kits_suppl_material/cpc_kits_suppl_figures/cpc_kits_suppl_figs_v4/Supplementary Figure 2.pdf
- __MACOSX/cpc_kits_suppl_material/cpc_kits_suppl_figures/cpc_kits_suppl_figs_v4/._Supplementary Figure 2.pdf
- cpc_kits_suppl_material/cpc_kits_suppl_figures/cpc_kits_suppl_figs_v4/Supplementary Figure 3.png
- __MACOSX/cpc_kits_suppl_material/cpc_kits_suppl_figures/cpc_kits_suppl_figs_v4/._Supplementary Figure 3.png
- cpc_kits_suppl_material/cpc_kits_suppl_figures/cpc_kits_suppl_figs_v4/Supplementary Figure 1.pdf
- __MACOSX/cpc_kits_suppl_material/cpc_kits_suppl_figures/cpc_kits_suppl_figs_v4/._Supplementary Figure 1.pdf
